# Supplementary material for: The return of austerity imperils global health
Source: BMJ Glob Health. 2023 Feb 20;8(2):e011620. doi: 10.1136/bmjgh-2022-011620 (PMC9944267; doi:10.1136/bmjgh-2022-011620)
Supplement: Supplementary data [file bmjgh-2022-011620supp001.zip]

Archive with 2 entries (2 files):
- HAUST_Code.do
- HAUST_Dataset.dta
