# Supplementary material for: The return of austerity imperils global health
Source: BMJ Glob Health. 2023 Feb 20;8(2):e011620. doi: 10.1136/bmjgh-2022-011620 (PMC9944267; doi:10.1136/bmjgh-2022-011620)
Supplement: Supplementary data [file bmjgh-2022-011620supp001.zip › HAUST_Code.do]

* ==============================================================================
* ==============================================================================
* HAUST: 	HAUST_Code.do
* Version:	January 2023
* ==============================================================================
capture cd "AK_TS\HAUST\Data"
use "HAUST_Dataset.dta", clear
* ==============================================================================
* Generate variables
* ==============================================================================
encode cname, gen(cid)
xtset cid year
gen debtservb_btot = (debtserv_ba + debtserv_bi)/1000000000
lab var debtservb_btot "PPG, bilateral debt service (billions USD)"
gen debtservb_mtot = (debtserv_ma + debtserv_mi)/1000000000
lab var debtservb_mtot "PPG, multilateral debt service (billions USD)"
gen debtservb_ptot = (debtserv_pa + debtserv_pi)/1000000000
lab var debtservb_ptot "PPG, private debt service (billions USD)"
gen debtservb_tot = debtserv_tot/1000000000
lab var debtservb_tot "PPG, total debt service (billions USD)"
gen dsrtot_gdp = 100*debtservb_tot/ngdpd_Oct2022
replace dsrtot_gdp = 100*debtservb_tot/ngdpd if year<2022
lab var dsrtot_gdp "PPG, total debt service (% of GDP)"
gen lp2 = lp
replace lp2 = lp_Oct2022 if year>2021
gen drstot_pc_usd = 1000*debtservb_tot/lp2
lab var drstot_pc_usd "PPG, total debt service per capita (USD)"
egen cm_ggx_ngdp_10_19 = mean(ggx_ngdp) if year>=2010 & year<=2019, by(cname)
gen dif_ggx_ngdp_24_10s = ggx_ngdp_Oct2022 - l5.cm_ggx_ngdp_10_19 if year==2024
* ==============================================================================
* Factual statements
* ==============================================================================
xtset cid year 
* Almost all governments had spent more in 2020, averaging a 2.2 percentage point year-on-year increase as a share of GDP to support their citizens and businesses through the acute phase of the pandemic, but this spending is already being rolled back.
gen Dggx_ngdp = d.ggx_ngdp
tabstat ggx_ngdp Dggx_ngdp if (LIC==1 | MIC==1), by(year) s(mean)
drop Dggx_ngdp
* By 2024, 59 (out of 125) LMICs are expected to spend less than their average expenditure as share of GDP during the 2010s, exposing a total of 2.0 billion people to the health consequences of budget cuts.
count if dif_ggx_ngdp_24_10s<0 & year==2024 & !missing(dif_ggx_ngdp_24_10s) & (LIC==1 | MIC==1)
count if !missing(dif_ggx_ngdp_24_10s) & (LIC==1 | MIC==1)
egen POP = total(pop) if f4.dif_ggx_ngdp_24_10s <0 & !missing(f4.dif_ggx_ngdp_24_10s) & (LIC==1 | MIC==1)
sum POP
drop POP
* This upcoming wave of austerity builds on a legacy of decline in public spending, which accounted for an average 28.6% of GDP in LMICs in 2019, representing a drop of 0.6 percentage points compared to 2010. As a result, public spending on health had, between 2015 and 2019, stagnated: the median LMIC government spent only 2.1% of GDP on health, and the median resident of a LMIC lived in a country that spent 2.0% of its GDP on health.
tabstat ggx_ngdp if (LIC==1 | MIC==1), s(mean) by(year)
tabstat gghed_gdp if (LIC==1 | MIC==1) & year>=2015 & year<=2019, s(mean median) by(year)
egen pop_lmictotal = total(pop) if (LIC==1 | MIC==1), by(year)
gen pop_weight = pop/pop_lmictotal if (LIC==1 | MIC==1)
gen weighted_gghed_gdp = gghed_gdp * pop_weight
egen weighted_total = total(weighted_gghed_gdp), by(year)
tabstat weighted_total, s(mean) by(year)
* As Figure 2 shows, LMICs will spend an average 3.04% of GDP on external debt service in 2022, thereby diverting resources away from investment in public health—higher than the 3.01% that LMICs spent on health in 2020 during the height of the pandemic (the latest year for which data are available), which itself embodied a significant 0.38 percentage point hike from 2019. In 2010, LMIC expenditure on external debt service (1.45% of GDP) represented less than two-thirds of spending on health (2.36%). As the decade progressed, government spending on debt service climbed to become comparable with health spending by 2019; and for 2022 is double what it was in 2010 as a share of GDP.
tabstat dsrtot_gdp if (LIC==1 | MIC==1), by(year) s(n mean)
tabstat gghed_gdp if (LIC==1 | MIC==1), by(year) s(n mean)
* In 2010, LMICs dedicated an average $63 per capita to external debt service and $99 to government health spending. By 2022, $138 was spent on external debt service compared to $141 on health in 2020, the peak year for public health spending. To put this spending in perspective, the average high-income country spent $2,361 per capita on health in 2020.
tabstat drstot_pc_usd gghed_pc_usd if (year==2010 | year==2015 | year==2019 | year==2020 | year==2022) & (LIC==1 | MIC==1), by(year) s(mean)
tabstat drstot_pc_usd gghed_pc_usd if (year==2010 | year==2015 | year==2019 | year==2020 | year==2022) & (HIC==1 ), by(year) s(mean)
* ==============================================================================
* Figure 1. Government expenditure changes as a share of GDP in LMICs, 2010s vs 2024
* ==============================================================================
preserve
*** get the shapefiles in order
capture cd "GIS"
spshape2dta "World_Countries__Generalized_.shp", replace saving(world)
*** explore the outline file
use world_shp, clear
geo2xy _Y _X, proj (web_mercator) replace
*** merge with attributes file to get the names
merge m:1 _ID using world
drop if COUNTRY=="Antarctica"
drop rec_header- _merge
sort _ID
save, replace
*** merging
use world, clear
ren COUNTRY cname             
drop if cname=="Antarctica"
replace cname="Democratic Republic of the Congo" if cname=="Congo DRC"
replace cname="Hong Kong SAR" if cname==""
replace cname="Islamic Republic of Iran" if cname=="Iran"
replace cname="Korea" if cname=="South Korea"
replace cname="Kosovo" if cname==""
replace cname="Kyrgyz Republic" if cname=="Kyrgyzstan"
replace cname="Lao P.D.R." if cname=="Laos"
replace cname="Macao SAR" if cname==""
replace cname="Republic of Congo" if cname=="Congo"
replace cname="Russia" if cname=="Russian Federation"
replace cname="Slovak Republic" if cname=="Slovakia"
replace cname="St. Kitts and Nevis" if cname=="Saint Kitts and Nevis"
replace cname="St. Lucia" if cname=="Saint Lucia"
replace cname="St. Vincent and the Grenadines" if cname=="Saint Vincent and the Grenadines"
replace cname="São Tomé and Príncipe" if cname=="Sao Tome and Principe"
replace cname="Taiwan Province of China" if cname==""
replace cname="The Bahamas" if cname=="Bahamas"
replace cname="The Gambia" if cname=="Gambia"
replace cname="West Bank and Gaza" if cname=="Palestinian Territory"
merge 1:m cname using "..\HAUST_Dataset.dta"
*** see which countries didn't merge
tab cname if _m==1 
tab cname if _m==2 
encode cname, gen(cid)
xtset cid year
egen cm_ggx_ngdp_10_19 = mean(ggx_ngdp) if year>=2010 & year<=2019, by(cname)
gen dif_ggx_ngdp_24_10s = ggx_ngdp_Oct2022 - l5.cm_ggx_ngdp_10_19 if year==2024
replace dif_ggx_ngdp_24_10s = . if HIC==1
replace year = 2024 if ISO=="GL"
spmap dif_ggx_ngdp_24_10s using world_shp if year==2024, id(_ID) ocolor(black ..) osize(vvthin ..) fcolor("201 48 44" "255 127 0" "66 166 86") legend(pos(7) size(*1)) legtitle("Percentage point change in government" "spending (% of GDP), 2010s vs 2024") legstyle(2) legend(margin(vsmall) label(1 "Missing or high-income country") label(2 "Reduction over 1 p.p." "(aggressive austerity)") label(3 "Reduction between 0 and 1 p.p." "(moderate contraction)") label(4 "Increase or no change" "(expansionary fine-tuning)")) ndfcolor(white ..) ndlabel("Missing") ndsize(vvthin ..) clmethod(custom) clbreaks(-100 -1 0 100)
graph export "..\Figures\HAUST_Figure1.png", replace width(4000)
capture cd ..
restore
* ==============================================================================
* Figure 2. Government expenditure on health and external debt service as a share of GDP in LMICs
* ==============================================================================
xtset cid year
gen gghed_gdp_bar = gghed_gdp
replace gghed_gdp_bar = l2.gghed_gdp if year==2022
replace gghed_gdp_bar = l3.gghed_gdp if year==2023
graph bar (mean) gghed_gdp_bar dsrtot_gdp if (year==2010 | year==2015 | year==2019 | year==2022) & (LIC==1 | MIC==1), over(year, relabel(4 "2020   2022")) graphregion(fcolor(white)) legend(lab(1 Health) lab(2 Debt service)) ylabel(,angle(horizontal)) ytitle("Average government expenditure (% of GDP)")
graph export "Figures\HAUST_Figure2.png", replace width(4000)
* ==============================================================================
